# Supplementary material for: Environment and Diet Influence the Bacterial Microbiome of Ambigolimax valentianus, an Invasive Slug in California
Source: Insects. 2021 Jun 23;12(7):575. doi: 10.3390/insects12070575 (PMC8307491; doi:10.3390/insects12070575)
Supplement: Supplementary file 1 [file insects-12-00575-s001.zip]

Archive with 2 entries (2 files):
- Table S1 Indicator species.xlsx
- Table S2 Wilcoxon_Diversity.Richness.Res.xlsx
