# Supplementary material for: Environment and Diet Influence the Bacterial Microbiome of Ambigolimax valentianus, an Invasive Slug in California
Source: Insects. 2021 Jun 23;12(7):575. doi: 10.3390/insects12070575 (PMC8307491; doi:10.3390/insects12070575)
Supplement: Supplementary file 1 [file insects-12-00575-s001.zip › Table S1 Indicator species.xlsx]

## Sheet: Indicator species
*** = p < 0.001, ** = p < 0.01, * = p < 0.05
Sterility		Rearing
Sterile	Non-Sterile	Wild	Lab
Acetobacteraceae; g__ *	Gaiellaceae; g__**	Frankiaceae; g__ *	Alcaligenaceae; g__Achromobacter **
Aeromonadaceae; g__ **	Halomonadaceae; g__Halomonas **	Mycoplasmataceae; g__Mycoplasma *	Alcaligenaceae; g__Pigmentiphaga ***
Cerasicoccaceae]; g__ **	Hyphomicrobiaceae; g__Devosia *	Propionibacteriaceae; g__Propionibacterium **	Bradyrhizobiaceae **
Cytophagaceae; g__ *	Kouleothrixaceae]; g__ *	Pseudonocardiaceae; g__ *	Brucellaceae; g__Ochrobactrum ***
Flavobacteriaceae; g__Flavobacterium **	Methylobacteriaceae; g__ *	Shewanellaceae; g__Shewanella *	Caulobacteraceae; g__Phenylobacterium **
Mycobacteriaceae; g__Mycobacterium **	Microbacteriaceae; g__Leucobacter *	Streptococcaceae; g__Streptococcus *	Cerasicoccaceae]; g__ **
Shewanellaceae; g__Shewanella *	Microbacteriaceae; g__Microbacterium *		Chitinophagaceae; g__Flavisolibacter **
	Moraxellaceae; g__Acinetobacter **		Chitinophagaceae; g__Segetibacter *
	Moraxellaceae; g__Psychrobacter *		Chthoniobacteraceae]; g__DA101 *
	Nocardiaceae; g__Rhodococcus *		Cytophagaceae; g__Dyadobacter **
	Nocardioidaceae; g__Nocardioides **		Hyphomicrobiaceae; g__Devosia *
	Phyllobacteriaceae *		Isosphaeraceae; g__ *
	Planococcaceae; g__Solibacillus **		Microbacteriaceae; g__Leucobacter ***
	Rhodobacteraceae; g__Paracoccus **		Microbacteriaceae; g__Microbacterium **
	Rhodocyclaceae; g__ **		Microbacteriaceae; g__Mycetocola **
	Rhodospirillaceae; g__Skermanella *		Moraxellaceae; g__Acinetobacter **
	Verrucomicrobiaceae; g__Luteolibacter *		Nocardioidaceae; g__ **
			Opitutaceae; g__Opitutus **
			Parachlamydiaceae; g__Candidatus Protochlamydia **
			Rhodobacteraceae ***
			Rhodocyclaceae ***
			Solibacteraceae; g__Candidatus Solibacter ***
			Streptomycetaceae; g__ **
			Verrucomicrobiaceae; g__Luteolibacter ***
