# Supplementary material for: Environment and Diet Influence the Bacterial Microbiome of Ambigolimax valentianus, an Invasive Slug in California
Source: Insects. 2021 Jun 23;12(7):575. doi: 10.3390/insects12070575 (PMC8307491; doi:10.3390/insects12070575)
Supplement: Supplementary file 1 [file insects-12-00575-s001.zip › Table S2 Wilcoxon_Diversity.Richness.Res.xlsx]

## Sheet: Wilcoxon_Diversity.Richness.Res
Result	group1	group2	p.adj	p.signif	method
Shannon Diversity	garden unsterile	garden sterile	1	ns	Wilcoxon
Shannon Diversity	garden unsterile	lab unsterile	1	ns	Wilcoxon
Shannon Diversity	garden unsterile	lab sterile	0.89	ns	Wilcoxon
Shannon Diversity	garden sterile	lab unsterile	0.12	ns	Wilcoxon
Shannon Diversity	garden sterile	lab sterile	1	ns	Wilcoxon
Shannon Diversity	lab unsterile	lab sterile	0.16	ns	Wilcoxon
Species Richness	garden unsterile	garden sterile	0.79	ns	Wilcoxon
Species Richness	garden unsterile	lab unsterile	0.04	*	Wilcoxon
Species Richness	garden unsterile	lab sterile	1	ns	Wilcoxon
Species Richness	garden sterile	lab unsterile	0.033	*	Wilcoxon
Species Richness	garden sterile	lab sterile	1	ns	Wilcoxon
Species Richness	lab unsterile	lab sterile	0.79	ns	Wilcoxon
